# Supplementary material for: Integrated analysis of gut metabolome, microbiome, and exfoliome data in an equine model of intestinal injury
Source: Microbiome. 2024 Apr 15;12:74. doi: 10.1186/s40168-024-01785-1 (PMC11017594; doi:10.1186/s40168-024-01785-1)
Supplement: Supplementary file 3 — Additional file 2: Supplementary Table 1. [file 40168_2024_1785_MOESM2_ESM.xlsx]

## Sheet: Sheet1
Sample	Treatment_Group	Day	(12 or 13)-methylmyristate (a15:0 or i15:0)	(14 or 15)-methylpalmitate (a17:0 or i17:0)	(16 or 17)-methylstearate (a19:0 or i19:0)	(3'-5')-adenylyluridine	(N(1) + N(8))-acetylspermidine	1,2-dilinolenoyl-digalactosylglycerol (18:3/18:3)	1,2-dilinolenoyl-galactosylglycerol (18:3/18:3)*	1,2-dipalmitoyl-GPC (16:0/16:0)	1,2-dipalmitoyl-GPE (16:0/16:0)*	1-(1-enyl-oleoyl)-GPE (P-18:1)*	1-(1-enyl-palmitoyl)-2-oleoyl-GPC (P-16:0/18:1)*	1-(1-enyl-palmitoyl)-2-oleoyl-GPE (P-16:0/18:1)*	1-(1-enyl-palmitoyl)-2-palmitoyl-GPC (P-16:0/16:0)*	1-(1-enyl-palmitoyl)-GPE (P-16:0)*	1-(1-enyl-stearoyl)-GPE (P-18:0)*	1-linoleoyl-GPE (18:2)*	1-linoleoylglycerol (18:2)	1-margaroylglycerol (17:0)	1-methyl-5-imidazoleacetate	1-methyl-5-imidazolelactate	1-methyl-beta-carboline-3-carboxylic acid	1-methyladenine	1-methylguanidine	1-myristoyl-2-palmitoyl-GPC (14:0/16:0)	1-oleoyl-GPC (18:1)	1-oleoyl-GPE (18:1)	1-oleoylglycerol (18:1)	1-palmitoyl-2-alpha-linolenoyl-GPC (16:0/18:3n3)*	1-palmitoyl-2-linolenoyl-digalactosylglycerol (16:0/18:3)	1-palmitoyl-2-linolenoyl-galactosylglycerol (16:0/18:3)*	1-palmitoyl-2-linoleoyl-digalactosylglycerol (16:0/18:2)*	1-palmitoyl-2-linoleoyl-galactosylglycerol (16:0/18:2)*	1-palmitoyl-2-linoleoyl-GPE (16:0/18:2)	1-palmitoyl-2-oleoyl-GPC (16:0/18:1)	1-palmitoyl-2-oleoyl-GPE (16:0/18:1)	1-palmitoyl-2-stearoyl-GPC (16:0/18:0)	1-palmitoyl-galactosylglycerol (16:0)*	1-palmitoyl-GPE (16:0)	1-palmitoyl-GPG (16:0)*	1-palmitoyl-GPI* (16:0)	1-palmitoyl-GPS (16:0)*	1-palmitoylglycerol (16:0)	1-pentadecanoylglycerol (15:0)	1-stearoyl-2-oleoyl-GPE (18:0/18:1)	1-stearoyl-GPE (18:0)	1-stearoyl-GPG (18:0)	1-stearoyl-GPS (18:0)*
B21	Control	0	1.3854	0.7408	0.7929	0.4253	1.9427	0.5438	1.1162	0.7057	0.6931	0.8755	0.2465	0.1832	0.1933	0.4275	0.3368	0.3214	1.2303	0.6657	1.0376	1.1323	0.8135	1.2686	0.8894	0.8623	0.4596	0.7178	0.4694	0.4525	0.6815	0.7271	0.6549	0.6329	0.2239	0.5372	0.6617	0.2924	1.1199	0.8717	1.1423	0.3825	1.7778	2.2886	2.6488	0.5936	2.8367	0.736	0.3083
B22	Control	0	0.6093	0.4706	0.313	0.6048	0.7111	0.6741	0.7309	0.8747	0.6493	0.2785	0.2465	0.6282	0.4646	0.3008	0.3368	0.9981	0.5391	0.6868	1.4233	1.842	0.5761	0.3898	1.3715	0.8881	0.2383	0.6528	0.6777	0.6426	0.5903	0.4215	1.0191	0.7328	1.0469	0.7018	0.7797	0.2924	1.0272	0.6558	0.4904	0.3825	0.3959	0.8933	0.7408	0.2443	0.7786	0.7738	0.3083
B23	Control	0	1.2986	0.7571	0.5804	0.6329	0.3797	2.0587	1.343	1.1758	1.0113	1.1607	1.0984	1.6687	1.0071	0.5828	0.3368	0.5847	0.8632	0.5137	1.2296	1.1439	0.735	0.3496	1.1018	0.5515	0.2383	0.8919	0.5356	1.3052	2.0108	1.3318	1.3021	1.3135	1.1353	1.1366	1.2526	0.2924	1.0199	1.0144	0.706	0.3825	0.3959	0.8766	0.4279	0.2443	0.5783	0.7489	0.4436
B25	Control	0	1.6833	1.4054	0.9657	0.9913	0.3797	1.6799	1.7978	0.5529	0.6281	0.0902	0.2465	0.6398	0.1933	0.315	0.3368	0.5822	1.2318	0.7467	1.5218	1.1183	1.2943	1.2074	1.778	1.0256	0.2383	0.5318	1.178	0.5217	1.7299	1.049	0.9724	1.0666	0.2239	0.3425	0.7093	0.2924	1.2785	0.426	0.831	0.3825	0.9565	1.032	1.3414	0.6962	1.4378	1.5524	1.2585
B26	Control	0	1.3741	1.3054	1.8173	0.4253	0.573	1.3698	1.8038	1.5448	0.9158	1.8855	0.9952	1.8876	1.4139	0.5916	0.3368	0.3214	1.1859	0.5137	1.4798	1.3173	0.9123	1	0.8895	1.5889	1.1926	1.2806	1.1614	1	1.1066	1.3704	1.161	1.7359	1.0555	1.0792	1.3272	0.2924	0.9801	1.5717	1.0246	0.4206	1.8591	1.1107	1.1433	0.4036	0.915	0.8149	0.3083
B27	Control	0	0.8336	0.9321	1.2927	1.0087	0.5903	1.6754	2.4147	0.2686	0.6645	0.0902	0.2465	0.1726	0.1933	0.451	0.3368	0.3214	0.4426	2.0652	1.399	1.6776	1.3453	0.3496	1.0554	0.4441	0.2987	0.4273	0.4694	0.2037	1.5039	1.9065	0.8288	1.1966	0.4362	0.2615	0.613	0.2924	1.9258	0.9211	1.8282	0.3825	2.6543	1.0413	0.9717	0.6752	1.1502	1.2049	1.6005
B28	Control	0	0.9292	1.0916	1.5839	0.7107	0.3797	0.3063	0.6453	0.4441	0.8553	0.345	0.2465	0.3538	0.1933	0.1262	0.3368	0.3214	0.7441	0.667	0.9616	1.0125	0.6766	0.3496	0.6877	1.1413	0.2383	0.4402	0.6723	0.2528	0.4947	0.2728	0.4356	0.5526	0.2239	0.2394	0.4713	0.2924	1.9635	0.5853	1.1993	0.3825	0.3959	0.9692	1.1272	0.2443	0.8059	1.1547	0.3827
B29	Control	0	1.3159	1.0298	1.1453	0.9451	0.3797	1.8097	2.2542	0.7409	0.8104	0.1255	0.2465	0.6547	0.1933	0.4305	0.3368	1.2499	0.8018	0.6849	0.8943	1.0035	1.0292	0.8769	0.7115	0.3739	0.2607	1.2674	0.4694	0.384	1.6616	1.0946	1.0005	1.0456	0.4503	1.3092	0.5444	0.2924	0.8825	0.4068	0.7239	0.3825	0.8189	0.7693	0.9567	0.9399	0.9716	0.9482	2.1811
B30	Control	0	1.0395	0.6471	0.4384	0.4253	1.5776	1.0186	0.2912	1.0987	0.9617	0.5772	0.588	0.9463	0.7108	0.3668	0.3368	0.3214	0.3982	0.5137	1.8797	1.5482	1.1294	0.5645	1.1992	0.5522	0.2383	1.4189	0.4694	0.7155	1.0205	0.6886	0.9299	0.8821	0.6243	0.9951	0.932	0.2924	0.4811	0.8502	0.6641	0.3825	0.3959	0.5509	0.4279	0.2443	0.3409	0.6239	0.3083
P31	NSAID	0	1.8344	1.485	1.2241	1.3037	0.3797	1.9408	1.8677	0.7527	1.1384	0.5221	0.5209	0.9212	0.3694	0.1262	0.3368	1.5675	1.5353	1.3175	1.1381	0.7981	1.2952	0.8717	0.8621	1.8012	0.2383	0.7781	1.7014	1.1046	1.5945	1.4579	1.0042	1.3106	0.8451	0.5551	0.9944	0.2924	2.1095	0.9872	1.1003	0.3825	0.9098	1.4665	1.1498	1.3596	1.9949	1.9985	2.4131
P32	NSAID	0	0.5247	0.3396	0.3529	0.4253	0.3797	0.6152	0.5767	0.7156	0.4197	0.5093	0.4446	1.0715	0.9929	1.2947	0.3368	0.3214	0.6682	0.5137	0.8001	0.7665	1.2681	0.3496	1.6201	0.7981	0.2383	0.6844	0.6484	0.5498	0.5933	0.6963	0.8219	0.8115	0.2239	0.7785	0.7201	0.5118	0.8249	0.6091	0.5608	0.3825	0.4371	0.7911	0.6859	0.2443	0.7367	0.5906	0.3083
P33	NSAID	0	1.3501	1.7226	2.2878	1.3702	0.3797	1.0459	1.32	1.2145	1.0916	0.9731	0.2465	0.7511	1.0471	1.2412	0.3368	0.3214	1.2631	1.5255	0.7474	0.7529	1.3947	0.8911	0.9056	0.9523	0.3678	0.6649	1.5329	0.9858	1.0198	1.1522	1.0284	1.2441	0.6039	0.7314	0.6257	0.2924	1.0655	1.1074	1.1136	1.1877	1.8971	1.2803	1.3282	0.2443	1.6919	2.5218	2.4027
P34	NSAID	0	0.9967	1.1554	0.7968	0.4253	0.3797	2.4087	2.0147	1.4359	1	1.6997	1.5666	2.829	2.1352	1.0925	0.4332	1	0.8474	0.8355	1.5308	1.6219	0.3599	1.0232	0.7119	0.8994	0.579	1.1137	1.1631	2.0725	2.3022	1.7931	1.7518	1.8342	1.2019	1.5543	1.4083	0.2924	1.3529	1.7827	0.9956	1.0931	0.5909	1.2699	1.433	0.2443	1.0476	1.0624	2.1167
P35	NSAID	0	1.6141	1.3563	1.4063	0.4253	1.2357	0.5738	0.9312	3.7114	2.2869	10.392	2.8368	4.4201	1.0725	1.4619	4.5426	2.9173	1.6477	1.3639	0.0036	0.4695	1.2304	1.6017	0.6422	3.6927	1.084	2.1599	1.9419	1.6298	0.6532	0.4771	0.4356	0.4945	1.5773	1.1664	1.9977	0.2924	1.4319	5.1081	1.3683	2.4537	0.5972	1.3164	1.6546	1.0601	2.0554	1.2511	0.5522
P36	NSAID	0	0.931	1.1516	1.5384	0.4253	1.0397	2.0413	2.3973	1.5377	1.2593	3.4816	1.1272	1.2776	1.4179	0.5162	0.3368	0.3214	1.9518	2.0788	1.3398	1.356	0.582	0.7466	1.0115	1.7227	1.5092	1.4238	1.3959	1.2645	1.7384	1.2994	1.1443	1.3896	0.9644	1.1865	1.3168	0.2924	1.9615	2.2948	2.1734	0.6556	2.5247	1.7138	2.2277	0.6553	1.2799	1.3997	0.801
P38	NSAID	0	1.0911	1.3963	1.3134	0.7701	0.8033	0.5871	0.4939	1.2922	1.1221	2.1984	0.3367	0.8212	0.4943	1.0819	1.1755	0.9071	1.1835	1.0745	0.8494	0.8512	0.718	1.5142	0.8016	2.0318	1.2424	1.2557	2.2108	0.7095	0.7327	0.4855	0.5047	0.5149	1	0.9719	1.2575	0.2924	1.2048	1.6804	1.0886	0.8069	2.0781	1.1774	1.5304	0.8141	1.9546	1.692	3.2623
P39	NSAID	0	1.1194	0.8548	0.7201	1.2783	0.3797	3.9496	3.7129	2.9067	1.6032	1.9806	2.6339	3.114	1.752	1.2604	0.3368	0.7743	0.934	1	0.9706	0.5369	0.8176	1.1484	1.2874	1.8774	0.2383	1.3694	0.8608	3.4982	3.77	2.4265	2.6361	1.5994	1.8781	1.4735	1.4664	0.2924	0.9717	1.0532	0.4597	0.9069	0.3959	1.0815	0.7996	0.2443	0.7455	1.0999	0.3083
P40	NSAID	0	0.5712	0.5535	0.5109	0.4253	0.3797	1.6376	1.4421	0.3657	0.9526	0.1572	0.354	0.2612	0.1933	0.1828	0.3368	0.3214	0.4637	0.7833	1.1788	1.2088	0.6425	0.5786	0.6205	0.4055	0.2383	0.4542	0.616	0.2037	1.8934	1.3349	1.8643	1.3237	0.801	0.2432	0.6846	0.2924	1.3497	0.4353	0.8117	0.3825	0.5425	0.7887	0.6689	0.2443	0.7924	1.1025	0.6833
B21	Control	9	0.5409	0.3613	0.4052	0.4253	0.3797	1.3225	1.5753	0.8923	0.5834	0.6448	0.5283	0.6856	0.363	1	0.3368	0.3214	1.1271	0.5137	2.507	2.1836	1.6563	2.2657	1.008	0.5642	0.2383	0.7255	0.5035	0.3212	1.4116	1.0826	1.2381	1.8538	0.5746	0.6241	0.5166	0.2924	0.6842	0.5637	0.7152	0.3825	1	0.554	1.042	0.2443	0.3559	0.688	0.3083
B22	Control	9	1.0056	0.9684	0.9337	0.4253	5.1414	0.4717	0.5718	1.4831	1.0267	8.6799	2.5561	3.3105	3.5621	3.4663	0.3368	2.5497	0.7563	0.7039	1.6046	2.0496	1.2687	1.8923	0.6894	0.707	2.7704	2.3147	0.9431	1.148	0.5938	0.2728	0.51	0.6042	1.1934	2.2112	1.9637	0.8553	0.93	3.0798	0.8557	0.6393	1.1999	0.9271	0.7786	0.2443	0.9179	0.554	0.6426
B23	Control	9	1.1966	1.0541	1.068	0.4253	0.9127	1.0377	0.9805	1.4545	1.0423	5.3527	3.0173	5.2794	2.9861	1.875	0.3368	1.9605	0.5257	0.8768	1.1849	1.1963	0.8204	1.1534	0.6601	0.9744	1.9665	2.155	1.0569	2.0299	0.9802	0.951	1.195	0.8582	2.1281	2.3309	2.3994	0.2924	1.3553	2.7177	1.0044	0.3825	1.3525	0.816	0.4279	0.2443	0.8077	0.6055	0.4144
B25	Control	9	0.7242	1.0998	1.1944	0.4253	0.3797	0.7117	1.011	0.2992	1.0692	0.0902	0.2465	0.33	0.1933	1.0616	0.3368	0.3214	1.477	0.8354	0.0848	0.9173	1.6867	0.6659	1.151	0.2476	0.2383	0.4318	1.3795	0.2545	0.7454	0.6571	0.4356	0.7491	0.2722	0.268	0.4793	0.2924	1.5634	1.0128	2.4027	0.3825	2.4009	1.1105	0.8883	0.2443	1.0284	1.4823	0.3083
B26	Control	9	1.0623	1.0426	0.8329	0.4253	0.3797	0.7271	0.8235	0.345	0.5916	0.1061	0.2465	0.1737	0.1933	0.1262	0.3368	0.3214	1.7601	0.5137	1.134	0.8792	0.8481	0.4452	0.6327	0.8498	0.2383	0.3809	0.4694	0.2037	0.773	0.8007	1.1431	0.9545	0.423	0.2841	0.3203	0.2924	0.8349	0.5576	1.5019	0.3825	1.261	0.7741	0.8934	0.2443	0.3256	0.8864	0.3083
B27	Control	9	0.6433	0.8892	1.0343	0.4253	0.3797	0.7031	0.774	0.9013	1.1157	1.1779	0.3482	0.6542	0.4219	0.4395	0.3368	0.7998	1.066	0.9259	0.449	0.3213	0.9708	0.7407	1.8063	1.7103	0.6485	1.9752	1.5774	1.0103	0.945	0.7616	0.4994	0.8301	1.0679	1.2059	1.2489	0.2924	0.6545	1.0274	0.9773	0.5014	2.8957	0.802	0.5704	1.6276	1.2301	0.875	2.2392
B28	Control	9	0.6977	0.6611	0.8757	0.4253	0.3797	0.6977	1	0.2642	0.5991	0.1551	0.2465	0.1726	0.1933	0.1262	0.3368	0.3214	1.3044	1.0941	0.8557	0.6162	1.3846	0.3496	0.6562	0.2946	0.2383	0.2465	0.8808	0.2037	0.8936	0.8722	1.2983	1.0533	0.5284	0.1804	0.2783	0.2924	2.0007	0.3875	1.5074	0.3825	0.5111	0.9559	0.8754	0.2443	0.3199	0.9828	0.3083
B29	Control	9	1	0.7666	0.6701	0.4253	0.3797	0.6495	0.8263	0.8465	0.7684	1.9076	1.3432	1.8597	1.261	1.102	0.3368	0.6039	1.209	0.9203	1.0294	0.654	1.0474	0.7118	0.6734	1.0876	0.6116	1.1863	0.7892	0.9051	0.6445	0.2728	0.8292	0.9491	0.7555	1.0049	1.1675	0.2924	0.6198	0.8915	0.8	0.3825	0.9858	1.0593	0.8376	0.2443	0.5141	0.6617	0.3083
B30	Control	9	0.6831	0.5455	0.6664	0.4253	0.4532	1	0.9174	0.3363	0.5662	0.6403	0.7604	0.7172	0.5077	0.196	0.3368	0.3214	1.2058	0.5137	1.2064	1.0013	1.1916	0.3496	0.8195	0.2476	0.2383	0.6199	0.6007	0.2258	1.3539	1.0783	1.8684	1.9664	0.5952	0.4642	0.6003	0.2924	1.8	0.7332	1.0304	0.3825	0.6463	0.8281	1.7237	0.2443	0.5989	1.0172	0.3083
P31	NSAID	9	0.4773	1.7844	2.2457	1.3967	0.3797	0.3063	0.2912	0.413	0.4197	0.9133	0.2465	1.2041	0.4358	0.1262	0.3368	0.3214	0.7433	1.8958	0.0024	0.7169	1.6651	0.4875	1.8002	1.1674	0.2803	0.8238	0.9422	0.5922	0.4947	0.2728	0.4356	0.697	0.5989	0.5008	0.6389	0.2924	1.7924	1.6059	1.2148	0.3825	0.3959	1.4524	2.3071	0.2443	1.6251	2.6887	0.5387
P32	NSAID	9	0.8188	0.9838	1.5981	0.6425	0.3797	0.5091	0.6886	1.1193	0.8231	1.1662	1.0048	2.0266	0.7776	2.0246	0.8245	1.3182	0.5021	1.0678	0.9171	0.8653	0.938	0.5153	2.85	0.9323	1	1.1081	0.9185	1.297	0.7253	0.9489	0.7742	1.001	1.0656	1.4145	1.0056	0.2924	0.7482	0.9607	0.6564	0.7333	0.467	0.909	0.6388	0.5385	1.6038	1.9054	2.3434
P33	NSAID	9	0.5695	0.8565	1.1992	1.6082	0.3797	0.504	0.9756	2.6661	1.671	1.0269	0.9458	1.2942	0.73	0.6013	0.6098	0.3214	0.6691	1.2536	0.618	1.0919	1.4135	2.2783	0.9475	4.084	0.5335	1.1543	1.2937	2.4712	0.538	0.2728	0.9995	0.9044	2.5447	1.5953	1.919	3.11	0.776	1.6145	0.4732	1.3386	1.2015	1.0308	1.041	1.9486	2.4063	1.4193	1.9672
P34	NSAID	9	0.4773	0.5255	0.5081	0.4253	0.3797	0.601	0.7941	0.3373	0.6236	0.2763	0.3307	0.381	0.2341	0.1262	0.3368	0.4314	0.2359	0.5137	1.1818	1.1193	0.2176	0.3496	1.4383	0.2476	0.2383	0.5085	0.4939	0.2445	0.6658	0.5744	0.4356	0.5222	0.4606	0.4059	0.4669	0.2924	0.7815	0.336	0.5432	0.3825	0.5375	0.5487	0.6447	0.2443	0.3163	0.8307	0.4373
P35	NSAID	9	0.64	0.7492	0.8053	0.9594	0.3797	0.4205	0.5835	1.766	1.1688	0.3889	0.6066	1	0.4149	0.3243	0.3368	0.3991	0.5928	0.7645	0.0035	0.9987	1.6472	0.3496	1.119	1.4985	0.2383	0.7459	0.7688	1.3552	0.4947	0.4613	0.5787	0.9217	1.1647	1.2542	1.1619	0.2924	0.8533	0.5829	0.6962	0.3825	0.3959	0.7422	0.7067	1.1368	0.5413	0.8871	0.6461
P36	NSAID	9	2.4184	2.1249	2.2713	1.1625	10.3294	1.9248	2.108	3.9082	1.9132	37.924	7.2751	13.2078	7.2064	8.3073	3.2791	9.9756	2.0932	1.6534	0.8121	0.5555	0.7078	6.0167	1.5478	3.3225	14.261	16.1397	6.1765	6.8391	1.4816	1.2257	0.9336	1.0611	4.1523	9.5983	6.8104	1.1447	0.9105	9.7196	1.962	2.4063	1.8852	2.0845	1.2882	1.6591	2.2843	0.9825	0.8358
P38	NSAID	9	0.8131	1.0162	0.9334	0.4253	0.9603	1.361	1.6066	2.7252	1.3402	6.883	2.4653	3.2841	2.0513	1.6037	0.5737	2.0034	0.7378	1.1155	0.0009	0.2004	1.477	1.1365	1.072	2.17	3.3487	3.8373	1.8362	1.7014	1.2691	1.2149	0.7108	0.999	2.0292	2.563	3.6857	0.2924	0.9231	2.342	1.4908	1.1792	0.784	0.8668	0.8057	3.0483	1.2501	0.7038	1.6563
P39	NSAID	9	1.6331	1.972	2.1937	2.064	3.6743	0.7081	0.8448	7.4169	3.2174	11.1386	5.5053	12.4675	3.1715	5.3522	2.6058	9.8566	1.7792	3.152	0.3407	0.3775	0.6637	1.732	0.992	4.676	5.2625	5.8442	4.8993	9.5239	0.6043	0.7376	0.581	1.013	7.0394	6.5217	6.9335	0.2924	0.6203	4.5262	2.0231	2.2578	1.6061	1.8922	2.1733	1.7922	1.6106	1.0748	1.1642
P40	NSAID	9	1.9324	1.8927	2.7352	1.1049	1.6213	1.4258	1.6436	5.2282	1.9981	10.6014	6.3944	8.9063	4.8377	4.0077	1.9309	7.8333	20.2153	1.8706	0.3382	0.5164	0.7559	3.4581	1.1801	4.1325	6.5738	4.3341	63.9898	5.8276	1.1639	1.1172	1.6223	1.7596	6.193	7.2408	6.4805	3.2565	0.7911	3.8172	0.7205	3.8848	0.3959	2.1242	1.0283	1.7832	2.1918	1.6288	0.3083
[truncated: 506 more columns]
